# Supplementary material for: Comparative Impact of Various Exercises on Circulating Irisin in Healthy Subjects: A Systematic Review and Network Meta-Analysis
Source: Oxid Med Cell Longev. 2022 Jul 22;2022:8235809. doi: 10.1155/2022/8235809 (PMC9337948; doi:10.1155/2022/8235809)
Supplement: Supplementary Materials — Search queries: Embase, ISI, Cochrane, PubMed, and Scopus. [file 8235809.f1.zip]

Archive with 6 entries (6 files):
- cochrane.docx
- Embase.docx
- ISI.docx
- PUBMED.docx
- Query-ISI.docx
- Scopus.docx
